# Supplementary material for: Congenital goitrous hypothyroidism is caused by dysfunction of the iodide transporter SLC26A7
Source: Commun Biol. 2019 Jul 24;2:270. doi: 10.1038/s42003-019-0503-6 (PMC6656751; doi:10.1038/s42003-019-0503-6)
Supplement: Supplementary file 3 — Supplementary Data 1 [file 42003_2019_503_MOESM3_ESM.xls]

## Sheet: Fig3a
Fig.3a
		measured value	Correction by calibration curve	Correction by Non-RI labeled compound	Correction by acquisition time	Correction by protein amount	AVERAGE	STDEV
	Nthy	325159	0.00921843	1.84369	0.368737	0.368737	0.409621	0.0733644
	Nthy	450740	0.0123579	2.47159	0.494318	0.494318
	Nthy	322230	0.0091452	1.82904	0.365808	0.365808
	Nthy-SLC26A7	389022	0.010815	2.163	0.4326	0.423501	0.429313	0.0600409
	Nthy-SLC26A7	459043	0.0125655	2.5131	0.502621	0.492049
	Nthy-SLC26A7	336813	0.00950977	1.90196	0.380391	0.37239
	Nthy-SLC26A4	182073	0.00564128	1.12826	0.225651	0.227779	0.2534	0.0422166
	Nthy-SLC26A4	184567	0.00570363	1.14072	0.228145	0.230296
	Nthy-SLC26A4	255726	0.0074826	1.49652	0.299304	0.302126
	Nthy-SLC5A5	6777697	0.170532	34.1064	6.82127	6.94453	7.11401	0.150232
	Nthy-SLC5A5	6995918	0.175987	35.1975	7.0395	7.1667
	Nthy-SLC5A5	7058887	0.177562	35.5123	7.10246	7.2308
	Nthy-SLC5A5/SLC26A7	4383207	0.11067	22.1339	4.42678	5.32159	5.50978	0.239648
	Nthy-SLC5A5/SLC26A7	4471886	0.112887	22.5773	4.51546	5.42819
	Nthy-SLC5A5/SLC26A7	4764185	0.120194	24.0388	4.80776	5.77957
	Nthy-SLC5A5/SLC26A4	554726	0.0149576	2.99152	0.598304	0.802612	0.823655	0.0393617
	Nthy-SLC5A5/SLC26A4	552247	0.0148956	2.97912	0.595825	0.799287
	Nthy-SLC5A5/SLC26A4	604263	0.016196	3.2392	0.647841	0.869065

## Sheet: Fig3c
Fig.3c
		measured value	Correction by calibration curve	Correction by Non-RI labeled compound	Correction by acquisition time	Correction by protein amount	AVERAGE	STDEV
	Nthy-SLC5A5	62721456	0.212405	84.9619	1.88804	1.88804	3.07408	1.2996
	Nthy-SLC5A5	71098389	0.240328	96.1312	2.13625	2.13625
	Nthy-SLC5A5	121293426	0.407645	163.058	3.62351	3.62351
	Nthy-SLC5A5	155887030	0.522957	209.183	4.6485	4.6485
	Nthy-SLC5A5/SLC26A7	231845956	0.776153	310.461	6.89914	7.04372	5.56338	1.07482
	Nthy-SLC5A5/SLC26A7	147702365	0.495675	198.27	4.406	4.49833
	Nthy-SLC5A5/SLC26A7	170626763	0.572089	228.836	5.08524	5.1918
	Nthy-SLC5A5/SLC26A7	181465342	0.608218	243.287	5.40638	5.51968
	Nthy-SLC5A5/SLC26A4	265353573	0.887845	355.138	7.89196	8.67787	7.95136	0.616971
	Nthy-SLC5A5/SLC26A4	219424854	0.73475	293.9	6.53111	7.1815
	Nthy-SLC5A5/SLC26A4	246828585	0.826095	330.438	7.34307	8.07432
	Nthy-SLC5A5/SLC26A4	240610551	0.805369	322.147	7.15883	7.87174

## Sheet: Fig3d
Fig.3d
		measured value	Correction by calibration curve	Correction by Non-RI labeled compound	Correction by acquisition time	Correction by protein amount	AVERAGE	STDEV
	Nthy-SLC5A5	4107308	0.023691	9.47641	0.210587	0.210587	0.242825	0.0281092
	Nthy-SLC5A5	5297654	0.0276588	11.0635	0.245856	0.245856
	Nthy-SLC5A5	6402316	0.0313411	12.5364	0.278587	0.278587
	Nthy-SLC5A5	4974104	0.0265803	10.6321	0.23627	0.23627
	Nthy-SLC5A5/SLC26A7	6666783	0.0322226	12.889	0.286423	0.292425	0.259461	0.0343165
	Nthy-SLC5A5/SLC26A7	6236541	0.0307885	12.3154	0.273675	0.27941
	Nthy-SLC5A5/SLC26A7	4107308	0.023691	9.47641	0.210587	0.215
	Nthy-SLC5A5/SLC26A7	5297654	0.0276588	11.0635	0.245856	0.251009
	Nthy-SLC5A5/SLC26A4	6402316	0.0313411	12.5364	0.278587	0.30633	0.295501	0.0244917
	Nthy-SLC5A5/SLC26A4	4974104	0.0265803	10.6321	0.23627	0.259798
	Nthy-SLC5A5/SLC26A4	6666783	0.0322226	12.889	0.286423	0.314946
	Nthy-SLC5A5/SLC26A4	6236541	0.0307885	12.3154	0.273675	0.300929

## Sheet: Fig6b_d
	Fig6b
			control		WT SLC26A7		mutant SLC26A7
		#of Cell	NaCl	NaI	NaCl	NaI	NaCl	NaI
		1	1.3985	1.08919	3.28827	2.97103	1.08385	0.95292
		2	1.02159	0.83242	3.73988	1.56846	0.21474	0.18592
		3	1.67227	1.83848	1.74047	2.5191	0.78813	0.59127
		4	0.89165	1.10226	3.45869	3.6927	0.89175	1.00575
		5	0.72973	0.67707	5.76306	6.41113	2.2595	2.7245
		6					0.70088	1.44509
		average	1.14275	1.10788	3.59807	3.43248	0.989808	1.15091
		SD	0.385395	0.445991	1.43817	1.83452	0.686362	0.879477
	Fig6c	NaCl
		#of Cell	control	SLC26A7	mutant
		1	0.15545	2.62941	1.11387
		2	0.29032	2.18125	0.63427
		3	0.58027	1.23946	0.37214
		4	0.35105	0.99692	0.92713
		5	0.36756
		average	0.34893	1.76176	0.761852
		SD	0.153899	0.771701	0.326285
	Fig6d	NaI
		#of Cell	control	SLC26A7	mutant
		1	0.1662	2.3811	0.51182
		2	0.62187	3.59413	1.01827
		3	0.57915	1.8067	0.65746
		4	0.51788	1.70252	1.26557
		5	0.78319	1.03297
		average	0.533658	2.10348	0.86328
		SD	0.227701	0.960982	0.342416

## Sheet: Fig6e
		Fig6e, left																Fig6e, left																Fig6e, left
		YFP alone																WT SLC26A7																mutant SLC26A7
Time (sec)
0		1.01851	1.00238	1.00139	1.02435	1.05869	1.06094	1.06006	1.07753	1.10742	1.05543	1.07992	1.00971		1.04636	0.0344032		1.00975	1.01421	1.02867	1.0245	0.979385	1.03153	1.03974	1.06439	1.00185	1.0866	0.978569	1.02116		1.02336	0.0312244		1.00123	1.02572	1.0526	1.00673	1.00607	1.0097	1.01299	1.00009	1.14754	1.01086		1.02735	0.0449424
6		1.00599	1.00802	1.00708	1.03178	1.0574	1.03931	1.02038	1.06715	1.07088	1.05447	1.07114	1.03538		1.03908	0.0250445		1.02351	1.03265	1.02259	1.04763	0.980635	1.0086	1.03148	1.06885	1.01284	1.08766	0.984177	1.01026		1.02591	0.0312315		1.0136	1.03664	1.04591	0.985359	1.00728	1.00903	1.00824	1.00977	1.15179	1.00162		1.02692	0.0470722
9		1.0128	1.02201	1.00731	1.03024	1.05262	1.03905	1.0389	1.06482	1.10179	1.07051	1.06943	1.02251		1.04433	0.0281244		1.01369	1.01959	1.013	1.0103	0.98963	1.02517	1.03937	1.05225	1.01951	1.08231	0.975325	1.00212		1.02019	0.0281973		1.02546	1.04189	1.04536	0.994601	1.01024	1.00859	1.0136	1.0158	1.10974	1.02977		1.0295	0.0321917
12		1.02117	1.01794	1.0142	1.02409	1.05375	1.04884	1.02259	1.04488	1.08789	1.05822	1.06713	1.03435		1.04126	0.0228201		1.01862	1.02674	1.00514	1.01763	1.006	1.01545	1.03511	1.04607	1.01444	1.07867	0.976597	1.01689		1.02145	0.0247534		1.02021	1.03293	1.04468	1.02338	1.01093	1.00703	1.02559	1.01014	1.08863	1.01374		1.02772	0.0243102
15		1.01597	1.0201	1.01557	1.02742	1.05821	1.04286	1.01888	1.08924	1.09082	1.05515	1.0882	1.03787		1.04669	0.0294516		1.02353	1.02908	1.01847	1.02198	1.00662	1.01745	1.03457	1.04613	1.01605	1.07996	0.983711	1.00865		1.02385	0.0234729		0.997539	1.04111	1.04987	1.03633	1.02677	1.02967	1.03053	1.02164	1.10096	1.02144		1.03559	0.0268532
18		1.02032	1.01851	1.0147	1.02191	1.04707	1.02373	1.01423	1.03066	1.04683	1.04402	1.076	1.04157		1.0333	0.0183501		1.02677	1.01585	1.01833	0.998855	0.981634	1.03103	1.02405	1.04896	1.00198	1.06152	0.984607	1.00349		1.01642	0.0240867		1.03213	1.02458	1.04058	1.03665	1.01266	1.02795	1.03784	1.00402	1.09844	1.02081		1.03357	0.0255456
21		1.02233	1.01634	1.02106	1.03031	1.04115	1.01814	1.02531	1.08155	1.08103	1.04856	1.06849	1.03908		1.04111	0.0239329		1.02774	1.0254	1.01927	1.01099	0.999	1.03502	1.02491	1.04493	1.0142	1.05053	0.984966	1.01077		1.02064	0.0184782		1.01697	1.03664	1.03409	1.02695	1.0251	1.02453	1.01979	1.01598	1.09749	1.02761		1.03251	0.0237858
24		1.02293	1.01975	1.02298	1.03171	1.04698	1.03826	1.00551	1.05618	1.068	1.04255	1.06337	1.04588		1.03867	0.0188624		1.03214	1.02281	1.0254	0.990382	0.994128	1.00822	1.03136	1.03649	0.990864	1.0584	0.988137	1.00497		1.01527	0.0224974		1.02332	1.03666	1.03426	1.02173	1.00748	1.02581	1.02665	1.01041	1.13033	0.993153		1.03098	0.0372827
27		1.02398	1.01642	1.02905	1.03621	1.05169	1.01256	1.01237	1.042	1.08035	1.04232	1.0783	1.03811		1.03861	0.0227327		1.03424	1.01721	1.01431	1.02427	0.996627	1.03202	1.02977	1.04059	0.992593	1.06921	0.992922	1.01018		1.02116	0.0222754		1.02882	1.0387	1.02562	1.02196	1.02047	1.01921	1.02082	1.02648	1.09349	1.04959		1.03452	0.022794
30		1.02239	1.01808	1.02454	1.04069	1.05148	1.01269	1.01866	1.06682	1.04582	1.05373	1.06986	1.03144		1.03802	0.0195923		1.02904	1.02215	1.01094	1.04969	0.991754	1.00773	1.01966	1.03541	0.980617	1.048	0.989929	1.01538		1.01669	0.0220852		1.01878	1.02648	1.01008	1.01412	1.01558	1.01732	1.021	1.01105	1.08046	1.00734		1.02222	0.0212147
33		1.03248	1.02415	1.02885	1.03402	1.04293	1.02202	1.0246	1.05496	1.06763	1.04323	1.07011	1.01808		1.03859	0.0175755		1.03226	1.01961	1.01787	1.01603	1.00037	1.02903	1.02725	1.0304	0.996543	1.05828	0.990825	1.01432		1.0194	0.0183241		1.00706	1.01966	1.01687	1.02068	1.02648	1.01702	1.02328	1.01525	1.06951	0.993378		1.02092	0.0194752
36		1.02701	1.01109	1.0277	1.0351	1.03698	1.00454	1.01294	1.08432	1.05753	1.03929	1.05715	1.03477		1.0357	0.022464		1.03245	1.00677	1.01249	1.06183	1.00225	1.01433	1.02704	1.02685	0.987284	1.04712	0.992958	1.00336		1.01789	0.0220344		1.03834	1.0248	1.00857	1.00986	1.0107	1.01719	1.01093	1.01589	1.09462	1.0086		1.02395	0.0265179
39		1.01063	1.01346	1.02206	1.0248	1.03622	1.01755	1.01637	1.07598	1.05346	1.02961	1.05237	1.0233		1.03132	0.0197879		1.04539	1.02412	1.01992	1.00733	1.01324	1.01146	1.03693	1.03287	0.998642	1.04389	0.987851	1.00777		1.01912	0.0180753		1.04884	1.0305	1.00717	0.996225	1.0164	1.01686	1.0221	1.01817	1.0404	1.00824		1.02049	0.0158264
42		1.02157	1.01726	1.02381	1.02486	1.03907	1.0142	1.02295	1.0735	1.07253	1.03045	1.05143	1.0355		1.03559	0.0202144		1.02135	1.01424	1.00734	1.02267	1.00287	1.03389	1.02835	1.03553	1.01877	1.04277	0.996327	1.02302		1.02059	0.0137672		1.03407	1.02175	1.00543	1.02066	1.01086	1.0239	1.01841	1.01771	1.04457	0.986351		1.01837	0.0157402
45		1.01804	1.01718	1.02999	1.02415	1.03298	1.01992	0.995424	1.05189	1.05657	1.03697	1.04956	1.0318		1.03037	0.01723		1.03601	1.02144	1.01225	1.01305	1.00087	0.972461	1.01334	1.0242	0.987654	1.02885	0.995377	1.00885		1.00953	0.0180757		0.983354	1.00884	1.00434	1.00773	1.01355	1.0186	1.00934	1.02237	1.04049	1.01622		1.01248	0.0145113
48		1.01937	1.00697	1.01437	1.02837	1.03072	1.00079	1.00944	1.05544	1.04564	1.02125	1.04248	1.00212		1.02308	0.0178205		1.04148	1.00958	1.0195	0.985803	1.03173	1.03913	1.02703	1.0242	0.984321	1.04395	0.994284	1.00387		1.01707	0.0212674		1.00978	1.0175	0.99918	1.01052	1.0144	1.02207	1.01898	1.01525	1.04379	0.994685		1.01462	0.013376
51		1.02514	1.01128	1.0186	1.01666	1.01822	1.00191	0.999928	1.03125	1.0637	1.02984	1.02286	1.04278		1.02351	0.0174801		1.03209	1.01331	1.00683	0.983284	1.00025	1.03128	1.02125	1.02826	1.01457	1.02844	1.00287	1.01055		1.01441	0.0147981		1.02306	1.01003	1.01534	1.01494	1.01594	1.00762	1.0135	0.999635	1.02841	0.99973		1.01282	0.00912292
54		1.02459	1.0135	1.0211	1.02251	1.02039	1.00763	0.99764	1.03731	1.02703	1.01681	1.02874	0.997512		1.0179	0.012106		1.03318	1.01353	1.01118	0.987635	1.006	1.02667	1.02946	1.03113	1.03975	1.02409	0.999588	1.01532		1.01813	0.0153683		0.993782	1.00252	1.0056	1.00812	1.01467	1.0133	1.00644	1.02155	1.00669	0.99018		1.00629	0.00934744
57		1.01987	1.01462	1.01953	1.0233	1.02388	0.98442	1.01394	1.001	1.01985	1.02065	1.02567	1.02434		1.01592	0.0119496		1.02503	1.00483	1.0138	1.01924	1.00825	1.02903	1.02722	1.01787	0.985556	1.02808	0.998083	1.01144		1.01403	0.0133125		1.00246	1.01279	1.0123	0.985359	1.01463	1.00684	1.00494	1.02	1.01564	0.988649		1.00636	0.0114953
60		1.01387	1.01348	1.01813	1.01609	1.00916	0.992769	0.980337	1.03723	1.03123	1.01785	1.03258	1.01189		1.01455	0.0160302		1.03052	1.01364	1.02287	0.993817	1.00762	1.02816	1.03823	1.01383	1.01506	1.02873	1.00312	1.00226		1.01649	0.0134413		0.972343	1.01733	1.00225	1.00439	1.00308	1.00577	1.00678	1.02694	1.01885	1.00288		1.00606	0.0145305
63		1	1	1	1	1	1	1	1	1	1	1	1		1	0		1	1	1	1	1	1	1	1	1	1	1	1		1	0		1	1	1	1	1	1	1	1	1	1		1	0
66		0.986183	0.985937	0.980315	0.98959	0.96622	0.970813	0.95424	0.978836	0.97837	0.98005	0.991129	0.98234		0.978669	0.010512		0.991898	0.977166	0.96773	0.994046	0.955272	0.966729	0.989905	0.975472	0.948889	0.975558	0.965792	0.972272		0.973394	0.0139128		0.953753	0.977819	0.983057	0.957563	0.967224	0.961975	0.968162	0.954346	1.00148	0.974189		0.969957	0.0148291
69		0.968636	0.978905	0.962093	0.972903	0.953432	0.93584	0.948019	0.939684	0.991037	0.976302	0.974667	0.972387		0.964492	0.0168993		0.953712	0.960716	0.951875	0.937257	0.952524	0.970966	0.982101	0.969506	0.943333	0.967098	0.939523	0.944868		0.956123	0.0140595		0.906924	0.972993	0.972058	0.95555	0.966043	0.967032	0.959658	0.970508	0.977843	0.941486		0.95901	0.021079
72		0.955505	0.958103	0.952026	0.957267	0.929267	0.948856	0.933362	0.976398	0.973111	0.966735	0.97842	0.960796		0.957487	0.0154434		0.921693	0.949995	0.922365	0.91161	0.938531	0.967975	0.974173	0.95673	0.941111	0.958226	0.924524	0.938187		0.942093	0.0197901		0.917287	0.956304	0.948386	0.938141	0.964665	0.950884	0.964222	0.961651	0.976627	0.917613		0.949578	0.0198973
75		0.942901	0.940247	0.940018	0.939455	0.913934	0.918354	0.922565	0.974034	0.951116	0.967387	0.941317	0.931181		0.940209	0.0180192		0.905538	0.924624	0.893555	0.938402	0.894803	0.94243	0.959832	0.943954	0.914691	0.943596	0.899885	0.905007		0.922193	0.0228105		0.881858	0.944369	0.93889	0.935075	0.952887	0.950733	0.950907	0.953981	0.965418	0.897162		0.937128	0.0267073
78		0.916231	0.936413	0.927356	0.928287	0.90099	0.920458	0.92564	0.943193	0.948372	0.96038	0.956073	0.9364		0.933316	0.0170977		0.870012	0.904272	0.870873	0.888253	0.903548	0.952025	0.95164	0.932202	0.91642	0.939483	0.881805	0.876276		0.907234	0.0307796		0.866831	0.929106	0.917267	0.924391	0.935991	0.949929	0.945112	0.95672	0.948562	0.881847		0.925576	0.0298657
81		0.911036	0.921023	0.909603	0.917249	0.8874	0.898107	0.926641	0.925279	0.944302	0.944178	0.944558	0.916009		0.920449	0.018098		0.833736	0.890086	0.833271	0.870621	0.846452	0.964112	0.944223	0.923856	0.88679	0.931199	0.861054	0.869676		0.887923	0.0438402		0.867219	0.903858	0.914091	0.9305	0.920276	0.933174	0.936532	0.929602	0.89165	0.851802		0.90787	0.0292766
84		0.902229	0.900586	0.898463	0.910738	0.871606	0.883973	0.899042	0.945667	0.939226	0.9432	0.932617	0.929724		0.913089	0.0244371		0.812576	0.864633	0.823216	0.861919	0.862069	0.893707	0.933107	0.907464	0.885679	0.913102	0.845142	0.853256		0.871322	0.0363972		0.851221	0.902622	0.889189	0.90188	0.921457	0.925795	0.919902	0.922297	0.867929	0.832027		0.893432	0.0329025
87		0.888835	0.886596	0.888562	0.890372	0.861237	0.881738	0.893608	0.91863	0.918603	0.922669	0.896622	0.903447		0.89591	0.0176696		0.787545	0.841117	0.82041	0.832837	0.796352	0.935576	0.924034	0.898424	0.893827	0.910282	0.820378	0.826919		0.857308	0.0517871		0.817605	0.89152	0.884236	0.907737	0.916175	0.913554	0.919978	0.930515	0.886176	0.815631		0.888313	0.0406724
90		0.881346	0.884611	0.870652	0.88005	0.845424	0.846831	0.895252	0.9108	0.890068	0.917221	0.907625	0.896347		0.885519	0.0228415		0.756324	0.821912	0.790992	0.822075	0.762244	0.916511	0.915119	0.882816	0.872593	0.907756	0.811794	0.821678		0.840151	0.057376		0.827126	0.878397	0.861349	0.886164	0.905052	0.904265	0.919201	0.90084	0.879573	0.795811		0.875778	0.0384148
93		0.871182	0.866661	0.870944	0.87218	0.841331	0.854786	0.865723	0.896838	0.91499	0.919968	0.887922	0.870858		0.877782	0.0232111		0.728271	0.791576	0.763072	0.765285	0.748751	0.888474	0.899475	0.880375	0.846667	0.869095	0.793445	0.794581		0.814089	0.0597241		0.791891	0.862112	0.846729	0.889046	0.90105	0.896517	0.914182	0.90294	0.842819	0.769685		0.861697	0.0493114
96		0.863113	0.861479	0.856751	0.85796	0.823658	0.830463	0.861218	0.870097	0.87827	0.894874	0.87726	0.868795		0.861995	0.0195418		0.688634	0.766641	0.747591	0.772384	0.744628	0.842617	0.898788	0.868352	0.847037	0.888484	0.779146	0.781655		0.802163	0.0654322		0.786256	0.852245	0.833578	0.884631	0.88166	0.88076	0.897837	0.894631	0.847337	0.752387		0.851132	0.0486355
99		0.839989	0.846016	0.83531	0.8485	0.810645	0.805088	0.84556	0.870134	0.889245	0.905024	0.86566	0.867642		0.852401	0.0292017		0.676711	0.758948	0.715087	0.724525	0.698651	0.924486	0.887654	0.865851	0.830123	0.861105	0.761459	0.768228		0.789402	0.0816692		0.764039	0.828163	0.834193	0.866124	0.888451	0.891069	0.893632	0.873722	0.826571	0.730721		0.839668	0.0554945
102		0.83987	0.829758	0.826424	0.831579	0.79164	0.811728	0.836908	0.868361	0.870176	0.877857	0.877175	0.845794		0.842273	0.0269838		0.645901	0.726893	0.700589	0.735745	0.693028	0.868411	0.865667	0.843493	0.831728	0.855699	0.748325	0.748912		0.772033	0.0771259		0.74545	0.805387	0.813219	0.870081	0.882349	0.869843	0.881946	0.882213	0.771744	0.733378		0.825561	0.059561
105		0.809192	0.823918	0.815801	0.817403	0.774388	0.805285	0.833905	0.855581	0.840177	0.872294	0.860884	0.846826		0.829638	0.0275205		0.622273	0.706378	0.67814	0.699794	0.676537	0.861931	0.86801	0.84521	0.815309	0.837955	0.735548	0.731295		0.756532	0.084674		0.745644	0.819865	0.804816	0.854388	0.868209	0.876484	0.882003	0.865595	0.764011	0.715766		0.819678	0.0599799
108		0.801835	0.806323	0.808758	0.807241	0.771362	0.802919	0.827971	0.838	0.854582	0.876181	0.856107	0.83566		0.823912	0.0294938		0.591463	0.689846	0.66107	0.694069	0.657546	0.853583	0.854251	0.832736	0.775679	0.839894	0.723578	0.728124		0.74182	0.0883659		0.734568	0.784561	0.783057	0.845626	0.859711	0.858318	0.872476	0.85263	0.761491	0.678018		0.803046	0.0651045
111		0.796351	0.805519	0.797628	0.803562	0.750095	0.792598	0.807879	0.825922	0.840177	0.860724	0.84246	0.832807		0.812977	0.0293899		0.585369	0.669522	0.643532	0.679185	0.625062	0.831153	0.853494	0.826468	0.780741	0.823208	0.706555	0.719259		0.728629	0.0916218		0.720383	0.784918	0.774859	0.836498	0.851148	0.855865	0.865961	0.85473	0.75984	0.69036		0.799456	0.0625783
114		0.79175	0.778301	0.782537	0.795722	0.74282	0.774454	0.824253	0.828913	0.8319	0.850342	0.803736	0.855383		0.805009	0.0337645		0.561862	0.65138	0.629081	0.650561	0.607696	0.833146	0.833004	0.80866	0.78037	0.834959	0.70134	0.696967		0.715752	0.0983369		0.676404	0.769108	0.74333	0.834714	0.843209	0.842973	0.862419	0.850895	0.699713	0.658784		0.778155	0.0789333
117		0.772449	0.771228	0.769514	0.773969	0.725274	0.766171	0.779923	0.817426	0.804006	0.840076	0.81926	0.832322		0.789302	0.0334301		0.538501	0.629556	0.604995	0.624914	0.600075	0.825794	0.820408	0.79733	0.776914	0.807579	0.6867	0.68252		0.699607	0.10156		0.695576	0.75608	0.738958	0.823001	0.838648	0.853977	0.845146	0.850804	0.712051	0.668198		0.778244	0.0718704
120		0.765488	0.766558	0.757058	0.763194	0.716354	0.760255	0.8003	0.81617	0.83812	0.837167	0.815677	0.800886		0.786436	0.0371962		0.526215	0.613569	0.594753	0.642775	0.568341	0.819564	0.823297	0.800012	0.758765	0.79765	0.676379	0.667411		0.690728	0.105501		0.673424	0.740128	0.722904	0.810624	0.826608	0.830602	0.841793	0.827429	0.702407	0.648874		0.762479	0.0730994
123		0.743233	0.752411	0.75418	0.753456	0.705085	0.749671	0.766266	0.812588	0.797832	0.825783	0.795803	0.808593		0.772075	0.0356686		0.507521	0.603312	0.582686	0.603618	0.584833	0.813209	0.804834	0.786935	0.750617	0.795358	0.664642	0.653175		0.679228	0.106172		0.650949	0.733257	0.706644	0.803006	0.823425	0.826479	0.84329	0.827611	0.680337	0.657207		0.755221	0.0774155
126		0.738909	0.74399	0.738806	0.733397	0.685727	0.74599	0.780423	0.801138	0.802863	0.809605	0.807318	0.793543		0.765142	0.039341		0.494559	0.58858	0.557291	0.607511	0.541354	0.792897	0.807882	0.774369	0.737654	0.776146	0.655933	0.651929		0.665509	0.10942		0.64214	0.713929	0.692092	0.797904	0.810761	0.819555	0.832096	0.822316	0.68668	0.631306		0.744878	0.0795246
129		0.727703	0.724211	0.729598	0.726403	0.680538	0.719761	0.745102	0.781451	0.773596	0.819172	0.791965	0.785047		0.750379	0.0395624		0.473906	0.570357	0.559396	0.592627	0.53948	0.794268	0.793048	0.774611	0.732099	0.763455	0.649751	0.635897		0.656574	0.111667		0.619211	0.702613	0.680786	0.790835	0.804757	0.823462	0.817758	0.808619	0.632983	0.597432		0.727846	0.0908562
132		0.710314	0.71462	0.723335	0.715103	0.666752	0.717986	0.736379	0.770739	0.767971	0.797616	0.787956	0.782073		0.740904	0.0397643		0.45347	0.549596	0.534983	0.535379	0.526612	0.775576	0.77839	0.7609	0.719136	0.756522	0.634	0.617682		0.636854	0.116853		0.629639	0.701947	0.684714	0.784178	0.800033	0.801172	0.822758	0.79401	0.676775	0.580811		0.727604	0.0840303
135		0.706728	0.69527	0.699543	0.699058	0.652202	0.718906	0.716788	0.760287	0.761066	0.79303	0.779	0.778978		0.730071	0.0433149		0.440605	0.544959	0.521373	0.550034	0.532484	0.764611	0.773845	0.752855	0.70679	0.758461	0.630076	0.614673		0.632564	0.115706		0.620507	0.685115	0.668557	0.780541	0.791503	0.805252	0.809633	0.793645	0.624815	0.577703		0.715727	0.0896857
138		0.684342	0.693797	0.68933	0.69646	0.644555	0.699776	0.742314	0.770001	0.733766	0.780437	0.774736	0.743112		0.721052	0.042545		0.427763	0.52338	0.50594	0.526677	0.503873	0.788037	0.767203	0.740621	0.705432	0.752291	0.615937	0.600906		0.621505	0.124719		0.588639	0.673181	0.661725	0.773083	0.788845	0.805686	0.80128	0.788806	0.623338	0.563919		0.70685	0.0949033
141		0.678435	0.677226	0.684072	0.677699	0.641314	0.693137	0.720649	0.732585	0.764496	0.776805	0.76288	0.757616		0.71391	0.0444406		0.409504	0.51184	0.490319	0.528738	0.492379	0.733084	0.759575	0.729503	0.689506	0.744125	0.611278	0.591669		0.607627	0.120973		0.590453	0.663172	0.646593	0.762788	0.78248	0.785762	0.792284	0.793645	0.605352	0.566486		0.698902	0.093314
144		0.670459	0.666412	0.67063	0.679524	0.616894	0.686958	0.705134	0.736426	0.742318	0.76221	0.745821	0.741838		0.702052	0.0438725		0.397557	0.494789	0.479515	0.484085	0.463268	0.725732	0.731035	0.725374	0.631481	0.723208	0.603089	0.584826		0.586997	0.121274		0.590841	0.655017	0.623433	0.75604	0.779888	0.786999	0.789197	0.768535	0.613867	0.549009		0.691283	0.0936918
147		0.652463	0.646018	0.655637	0.655785	0.607974	0.680252	0.690619	0.720581	0.71392	0.764142	0.746759	0.724542		0.688224	0.0466123		0.385586	0.486933	0.469086	0.511335	0.477761	0.70729	0.723917	0.712508	0.680617	0.713866	0.590008	0.565316		0.585352	0.119246		0.568819	0.640444	0.624458	0.746065	0.769718	0.769571	0.775617	0.780223	0.588062	0.532072		0.679505	0.098301
150		0.64193	0.629823	0.643415	0.64247	0.598369	0.661846	0.688188	0.734321	0.726953	0.75632	0.746588	0.730853		0.683423	0.0536265		0.377219	0.468873	0.449724	0.487749	0.435157	0.736075	0.731	0.712628	0.671605	0.71369	0.582858	0.55988		0.577205	0.131863		0.553274	0.633978	0.618036	0.75302	0.753839	0.773218	0.77787	0.766527	0.596316	0.524595		0.675067	0.0997032
153		0.639952	0.637952	0.639678	0.640295	0.583829	0.672824	0.672816	0.725235	0.708387	0.75483	0.745309	0.718109		0.678268	0.0522749		0.364305	0.4695	0.452998	0.472636	0.45927	0.725234	0.711074	0.706301	0.674321	0.700764	0.578002	0.553426		0.572319	0.127449		0.537859	0.622233	0.618992	0.730417	0.754003	0.776582	0.790447	0.751644	0.593449	0.53455		0.671017	0.0998781
156		0.634006	0.62741	0.637025	0.644018	0.591104	0.670392	0.702488	0.718143	0.706192	0.7451	0.729188	0.710644		0.676309	0.0487081		0.374244	0.466254	0.462679	0.499199	0.459395	0.719502	0.717558	0.69247	0.648889	0.700118	0.581586	0.552698		0.572882	0.120777		0.54466	0.617764	0.59573	0.73982	0.764304	0.779251	0.777018	0.766892	0.559475	0.516622		0.666154	0.108573
159		0.64015	0.627023	0.627846	0.633433	0.585385	0.689456	0.692121	0.731181	0.704454	0.744052	0.71537	0.711191		0.675139	0.0502104		0.362031	0.460007	0.455336	0.476986	0.444528	0.725732	0.716888	0.693163	0.639506	0.698707	0.588575	0.556354		0.568151	0.126411		0.568042	0.605378	0.602357	0.748719	0.760072	0.78255	0.779651	0.750274	0.578678	0.542432		0.671815	0.0995388
162		0.633887	0.635141	0.642878	0.640134	0.586237	0.675585	0.692478	0.700894	0.694256	0.745053	0.761515	0.721386		0.677454	0.0515435		0.387062	0.468436	0.459265	0.460728	0.43928	0.727227	0.714703	0.704704	0.643951	0.698531	0.589811	0.564653		0.571529	0.124776		0.57426	0.598103	0.582613	0.741924	0.765486	0.774107	0.781526	0.751278	0.571813	0.519595		0.666071	0.104484
165		0.628838	0.624338	0.63206	0.638689	0.587451	0.688601	0.705777	0.68841	0.714011	0.734927	0.7297	0.688372		0.671765	0.0476685		0.387739	0.463771	0.446591	0.48981	0.459145	0.700685	0.709242	0.684364	0.650123	0.68537	0.596728	0.555707		0.569106	0.116244		0.561889	0.59613	0.586371	0.753729	0.756529	0.774238	0.785162	0.770727	0.583891	0.51536		0.668402	0.107607
168		0.634731	0.621893	0.633972	0.633054	0.579883	0.666776	0.691477	0.72276	0.687489	0.733833	0.712555	0.700935		0.66828	0.0473963		0.391705	0.472092	0.464737	0.502862	0.460145	0.68785	0.712448	0.696749	0.639753	0.682844	0.60257	0.560624		0.572865	0.111976		0.587732	0.595607	0.571682	0.737395	0.759252	0.77287	0.783136	0.750091	0.59145	0.528423		0.667764	0.100243
171		0.625845	0.615363	0.630411	0.627856	0.585043	0.671115	0.689761	0.69949	0.693616	0.722217	0.715967	0.67842		0.662925	0.0443386		0.390351	0.459925	0.450566	0.48523	0.467016	0.705421	0.695289	0.682014	0.651235	0.689013	0.59714	0.560236		0.569453	0.114662		0.569532	0.586644	0.576191	0.739591	0.75643	0.767466	0.783382	0.756392	0.580328	0.518784		0.663474	0.104592
174		0.62984	0.624965	0.630587	0.622863	0.5833	0.675651	0.686472	0.717847	0.673496	0.731691	0.729614	0.685217		0.665962	0.0476098		0.390133	0.45796	0.45571	0.458209	0.471764	0.71028	0.694479	0.691777	0.656173	0.699177	0.598574	0.554882		0.569927	0.11881		0.566811	0.585408	0.572639	0.742222	0.751739	0.781986	0.784367	0.753196	0.543835	0.520045		0.660225	0.110137
177		0.622325	0.616314	0.627231	0.6299	0.581165	0.662766	0.688617	0.726934	0.692885	0.732879	0.686285	0.683153		0.662538	0.0470702		0.399541	0.46549	0.453138	0.46256	0.476137	0.690592	0.688929	0.688764	0.632469	0.678496	0.602534	0.557518		0.566347	0.110169		0.553404	0.585954	0.567378	0.744647	0.749081	0.762322	0.770124	0.741782	0.585629	0.537297		0.659762	0.10022
180		0.629339	0.616209	0.623739	0.624907	0.582399	0.668748	0.705849	0.698752	0.693022	0.732087	0.691658	0.666828		0.661128	0.0451532		0.401306	0.466554	0.462024	0.477444	0.470265	0.681745	0.693298	0.691988	0.648025	0.68255	0.602946	0.561935		0.570007	0.109465		0.566617	0.586168	0.554569	0.74316	0.74895	0.765187	0.770086	0.744339	0.584499	0.526216		0.658979	0.102198
183		0.626887	0.615436	0.62133	0.62098	0.577141	0.667697	0.703418	0.680949	0.676697	0.723009	0.71955	0.692438		0.660461	0.0468982		0.40058	0.475557	0.455336	0.490726	0.468891	0.6881	0.694479	0.686504	0.635802	0.677497	0.601279	0.558376		0.569427	0.107572		0.564156	0.586359	0.553305	0.73545	0.750525	0.766099	0.776923	0.767348	0.579199	0.527342		0.660671	0.105649
186		0.607401	0.602052	0.608258	0.614424	0.565499	0.662175	0.702846	0.6702	0.706283	0.71691	0.708717	0.672351		0.653093	0.0514235		0.405973	0.466554	0.459966	0.4921	0.474763	0.689844	0.693598	0.68328	0.632716	0.669624	0.604308	0.556402		0.569094	0.105543		0.561371	0.579797	0.560478	0.74181	0.749803	0.758828	0.775503	0.762874	0.581371	0.511306		0.658314	0.106863
189		0.626795	0.617327	0.635074	0.618717	0.576652	0.674533	0.707565	0.691992	0.667779	0.702314	0.709314	0.665372		0.657786	0.0425827		0.409214	0.473783	0.465719	0.496451	0.492254	0.683988	0.693052	0.681863	0.640988	0.678378	0.603466	0.557243		0.573033	0.102711		0.553468	0.581128	0.54702	0.723188	0.742421	0.770418	0.772643	0.77721	0.582674	0.534459		0.658463	0.106173
192		0.645173	0.621674	0.646146	0.642937	0.599299	0.67243	0.708494	0.695908	0.670569	0.710135	0.703344	0.673201		0.665776	0.0355858		0.410254	0.468955	0.450847	0.449737	0.485007	0.683364	0.683538	0.682104	0.605062	0.67973	0.607515	0.563682		0.56415	0.106271		0.583846	0.577895	0.55351	0.733986	0.744521	0.768161	0.776298	0.749178	0.576505	0.528604		0.65925	0.102147
195		0.645621	0.63348	0.644936	0.636382	0.593267	0.680055	0.709138	0.67659	0.646973	0.709577	0.709314	0.654812		0.661679	0.0360461		0.410859	0.46459	0.459265	0.459354	0.474388	0.684735	0.691026	0.683189	0.630494	0.684254	0.611583	0.560074		0.567818	0.108373		0.574001	0.578394	0.55877	0.7298	0.748589	0.760868	0.769821	0.753926	0.585716	0.524279		0.658416	0.101101
198		0.645924	0.63068	0.649531	0.643682	0.591603	0.677623	0.690548	0.66839	0.687854	0.714465	0.722023	0.660517		0.665237	0.0365393		0.411536	0.46399	0.464737	0.485001	0.482759	0.703676	0.697932	0.687016	0.653951	0.665217	0.60859	0.557955		0.57353	0.107785		0.560852	0.570763	0.538377	0.747484	0.747999	0.765708	0.768514	0.747991	0.583022	0.521351		0.655206	0.107287
201		0.648706	0.633637	0.6444	0.643609	0.59408	0.67243	0.694051	0.683239	0.650174	0.702942	0.70377	0.642493		0.659461	0.0326043		0.410689	0.47021	0.458142	0.476071	0.478636	0.662056	0.693686	0.690511	0.624568	0.674383	0.621582	0.555205		0.567978	0.104455		0.575555	0.572807	0.55532	0.737532	0.742388	0.757656	0.769556	0.754018	0.564949	0.517973		0.654775	0.104244
204		0.640914	0.630419	0.646917	0.643478	0.591407	0.679464	0.68826	0.682906	0.655387	0.701965	0.685005	0.649169		0.657941	0.0309906		0.422322	0.470892	0.456085	0.473552	0.484133	0.699938	0.690339	0.682978	0.637901	0.674031	0.616672	0.562792		0.572636	0.105741		0.551849	0.565865	0.549206	0.732499	0.745636	0.754791	0.771393	0.7584	0.585281	0.51964		0.653456	0.106121
207		0.640717	0.631484	0.636762	0.638937	0.587735	0.671575	0.689833	0.683423	0.671483	0.705177	0.661805	0.648258		0.655599	0.0316874		0.417799	0.471683	0.45571	0.480192	0.501624	0.672773	0.684278	0.685841	0.632716	0.685664	0.624019	0.555464		0.572314	0.102714		0.57847	0.569955	0.547225	0.737395	0.74895	0.763755	0.776734	0.752739	0.598575	0.511126		0.658492	0.105558
210		0.633861	0.641629	0.639874	0.639901	0.591505	0.656784	0.687688	0.635407	0.671209	0.687206	0.698141	0.650079		0.652774	0.0296884		0.418984	0.476075	0.456973	0.517976	0.494128	0.665794	0.689951	0.684967	0.626543	0.667509	0.624234	0.559929		0.573589	0.0978131		0.56422	0.569455	0.548591	0.732842	0.736417	0.770917	0.771071	0.74863	0.568685	0.514369		0.65252	0.106673
213		0.637645	0.640073	0.644595	0.641434	0.585464	0.672824	0.706707	0.680394	0.655478	0.69107	0.685432	0.651475		0.657716	0.0322477		0.429093	0.47703	0.451595	0.495535	0.501499	0.652336	0.689352	0.682135	0.621481	0.667744	0.626994	0.559719		0.571209	0.0962452		0.548287	0.563678	0.55918	0.734444	0.743898	0.761432	0.764006	0.75977	0.573204	0.510225		0.651812	0.10794
216		0.643063	0.636949	0.644078	0.637185	0.586688	0.683145	0.713428	0.658122	0.658314	0.6998	0.684579	0.648137		0.657791	0.0338899		0.426481	0.479212	0.45253	0.469659	0.519115	0.66891	0.693615	0.686865	0.630494	0.661633	0.620148	0.55404		0.571892	0.0994535		0.561176	0.562537	0.538856	0.731287	0.745144	0.767792	0.764764	0.767805	0.587888	0.520721		0.654797	0.107918
219		0.630974	0.632278	0.641493	0.640061	0.592964	0.681173	0.714786	0.6514	0.676331	0.703734	0.684579	0.636546		0.657193	0.0351719		0.428561	0.476484	0.461463	0.475842	0.503998	0.64324	0.688418	0.685961	0.621975	0.679965	0.628678	0.556952		0.570961	0.0976927		0.568042	0.571643	0.55105	0.746111	0.747507	0.76803	0.764915	0.734569	0.596577	0.51973		0.656817	0.102762
222		0.635654	0.640229	0.635484	0.635886	0.586032	0.691494	0.711354	0.6514	0.66028	0.694609	0.67059	0.646074		0.654924	0.0337575		0.430012	0.472419	0.45543	0.442409	0.495627	0.660561	0.678782	0.688583	0.619259	0.672973	0.624664	0.561482		0.56685	0.101857		0.55716	0.566959	0.534927	0.73831	0.738681	0.757309	0.765597	0.754657	0.581719	0.529775		0.652509	0.105042
225		0.635298	0.646488	0.637006	0.635316	0.591525	0.669669	0.709781	0.636182	0.659365	0.676172	0.67639	0.633147		0.650528	0.030051		0.434462	0.475093	0.459452	0.467827	0.51949	0.6881	0.687837	0.689095	0.618765	0.660341	0.63185	0.555965		0.574023	0.0995325		0.567265	0.570169	0.544458	0.737372	0.740354	0.757027	0.77287	0.741052	0.560952	0.527207		0.651873	0.104334
228		0.633953	0.640982	0.63365	0.632338	0.587089	0.674665	0.701702	0.64826	0.653832	0.690838	0.674684	0.634604		0.65055	0.0311673		0.428996	0.478503	0.462492	0.488894	0.511744	0.657072	0.687467	0.687227	0.621481	0.672914	0.632566	0.560317		0.574139	0.0962715		0.543753	0.57112	0.547635	0.736503	0.737566	0.76853	0.766468	0.745891	0.59119	0.527432		0.653609	0.10451
231		0.629234	0.64561	0.633991	0.636455	0.582497	0.658428	0.726512	0.658122	0.647384	0.681573	0.672723	0.643039		0.651297	0.0343594		0.443797	0.482486	0.463334	0.475155	0.504748	0.651464	0.687661	0.685811	0.631852	0.681316	0.636652	0.560382		0.575388	0.096537		0.554829	0.564819	0.543638	0.747301	0.743635	0.773239	0.774101	0.737582	0.561561	0.528108		0.652881	0.108892
234		0.623591	0.653916	0.634586	0.628761	0.582233	0.668748	0.706564	0.658085	0.639473	0.682457	0.685517	0.624954		0.649074	0.0339155		0.439758	0.48475	0.462959	0.44905	0.542479	0.663178	0.691554	0.695483	0.632963	0.669565	0.633444	0.564297		0.577457	0.0988783		0.55729	0.560374	0.534108	0.746751	0.738976	0.771677	0.778988	0.764701	0.585281	0.525045		0.656319	0.111225
237		0.619188	0.656967	0.632489	0.630046	0.58141	0.668222	0.726941	0.655906	0.646927	0.685996	0.680655	0.625561		0.650859	0.0375711		0.444571	0.480549	0.465812	0.481795	0.533108	0.641869	0.692981	0.693223	0.618519	0.676087	0.642512	0.558796		0.577485	0.0941581		0.562148	0.559137	0.533868	0.738882	0.740617	0.764362	0.767415	0.749087	0.580328	0.522432		0.651828	0.10716
240		0.618291	0.649675	0.630499	0.628469	0.579403	0.682225	0.719434	0.64863	0.654884	0.678081	0.681167	0.632783		0.650295	0.036648		0.444401	0.487969	0.465391	0.506984	0.513868	0.645358	0.685917	0.687227	0.61358	0.676204	0.63787	0.55802		0.576899	0.0908464		0.563119	0.568195	0.541657	0.743114	0.737631	0.772046	0.773817	0.747717	0.593449	0.523378		0.656412	0.105894
243		0.623261	0.655358	0.625719	0.623272	0.580793	0.674533	0.720792	0.642055	0.644503	0.682457	0.700614	0.627564		0.650077	0.0389201		0.448343	0.486087	0.462772	0.488894	0.514493	0.684611	0.691854	0.68111	0.635556	0.683314	0.647744	0.557146		0.581827	0.0976992		0.558521	0.555262	0.531238	0.749886	0.74685	0.767206	0.771033	0.751278	0.552872	0.530495		0.651464	0.112122
246		0.628021	0.658085	0.630333	0.633097	0.579609	0.673416	0.716717	0.643496	0.64647	0.682597	0.688161	0.651293		0.652608	0.035251		0.445345	0.486387	0.451221	0.48065	0.537731	0.66704	0.704662	0.688734	0.628395	0.673208	0.643139	0.559557		0.580506	0.0979366		0.55308	0.56413	0.523382	0.739339	0.744751	0.76573	0.760521	0.764701	0.567034	0.535315		0.651798	0.109811
249		0.621231	0.660258	0.631328	0.629082	0.577513	0.671904	0.699843	0.651289	0.650723	0.676707	0.676561	0.63958		0.648835	0.0322641		0.452019	0.485132	0.468852	0.481337	0.539105	0.658193	0.691449	0.68105	0.62679	0.674089	0.642816	0.56111		0.580162	0.0920622		0.540838	0.567007	0.538207	0.735862	0.744423	0.757569	0.765692	0.760774	0.554001	0.519099		0.648347	0.111126
252		0.620928	0.66075	0.623359	0.629579	0.576328	0.662109	0.707636	0.629792	0.63929	0.671796	0.677584	0.633875		0.644419	0.0338832		0.450665	0.490343	0.457628	0.51477	0.525737	0.667539	0.694021	0.684425	0.64284	0.679847	0.643031	0.560738		0.584299	0.0936867		0.55457	0.557664	0.533834	0.743091	0.751214	0.768356	0.764139	0.764518	0.563038	0.528739		0.652916	0.111739
255		0.615641	0.656999	0.627651	0.628163	0.575996	0.668748	0.710139	0.627244	0.639519	0.678709	0.658052	0.637577		0.643703	0.0341733		0.456566	0.48295	0.460902	0.461873	0.541729	0.673271	0.702266	0.684816	0.635062	0.673443	0.642601	0.556143		0.580968	0.0977626		0.557743	0.555738	0.523655	0.738081	0.740486	0.773087	0.777075	0.753104	0.564775	0.51991		0.650365	0.113245
258		0.614402	0.666987	0.628051	0.629506	0.577484	0.675191	0.722723	0.641058	0.626166	0.66856	0.685261	0.618946		0.646195	0.0389238		0.457678	0.489197	0.462024	0.484085	0.541729	0.671776	0.697192	0.685268	0.638765	0.685311	0.650271	0.559233		0.585211	0.0956394		0.563055	0.556427	0.533561	0.73577	0.746161	0.767683	0.763912	0.752283	0.56799	0.52964		0.651648	0.107986
261		0.607415	0.668147	0.622442	0.631199	0.576828	0.679135	0.709281	0.646857	0.632705	0.661995	0.655067	0.620828		0.642658	0.0352339		0.456421	0.494271	0.46787	0.501259	0.537981	0.682492	0.704961	0.68334	0.624815	0.692303	0.651077	0.558748		0.587962	0.0950227		0.551396	0.552814	0.526524	0.744006	0.741995	0.770852	0.77073	0.748904	0.556521	0.517703		0.648144	0.113961
264		0.612134	0.665274	0.616862	0.628469	0.574165	0.687155	0.712713	0.674485	0.634534	0.66842	0.649778	0.621435		0.645452	0.0381849		0.463434	0.486851	0.464222	0.483856	0.552349	0.643364	0.69839	0.680086	0.618148	0.662573	0.648604	0.561935		0.580318	0.0889488		0.546538	0.559922	0.531477	0.746912	0.737664	0.764428	0.775332	0.753378	0.549135	0.517207		0.648199	0.114118
267		0.612332	0.658054	0.623047	0.630455	0.578962	0.674665	0.712284	0.647965	0.633483	0.666698	0.682787	0.623377		0.645342	0.0359361		0.468343	0.486032	0.45861	0.489581	0.57034	0.687103	0.705102	0.694248	0.59642	0.665159	0.65484	0.564733		0.586709	0.094046		0.55172	0.552338	0.536567	0.744418	0.745538	0.768833	0.774726	0.761413	0.56382	0.522342		0.652172	0.113467
270		0.611923	0.667677	0.628343	0.629024	0.576015	0.676966	0.715001	0.649073	0.636638	0.6616	0.661634	0.611057		0.643746	0.036424		0.461814	0.498363	0.475166	0.514541	0.544603	0.64648	0.697985	0.69015	0.619506	0.675852	0.663961	0.569198		0.588135	0.0877775		0.536239	0.548677	0.528335	0.745768	0.741568	0.768009	0.769196	0.758766	0.562429	0.520676		0.647966	0.115413
273		0.610328	0.669442	0.621925	0.630732	0.576495	0.681501	0.709209	0.610623	0.631562	0.653848	0.672808	0.619978		0.640704	0.0372977		0.466699	0.493644	0.465859	0.472865	0.553223	0.658816	0.694866	0.690361	0.626173	0.678848	0.659427	0.566529		0.585609	0.0929902		0.529698	0.556071	0.531887	0.751373	0.739862	0.757482	0.774461	0.756665	0.555478	0.511757		0.646473	0.116399
276		0.609287	0.672984	0.618296	0.627272	0.567555	0.662963	0.69591	0.628906	0.635586	0.663625	0.672893	0.614698		0.639165	0.0356502		0.467037	0.493016	0.459732	0.503091	0.553223	0.669782	0.694021	0.69247	0.616296	0.686898	0.661219	0.561417		0.588184	0.0924498		0.543299	0.547393	0.529018	0.742039	0.744882	0.772067	0.763817	0.755113	0.565036	0.521757		0.648442	0.113807
279		0.59928	0.666475	0.619437	0.622016	0.566655	0.670326	0.710425	0.630753	0.612859	0.659551	0.671784	0.621617		0.637598	0.0391355		0.475574	0.496754	0.468665	0.495993	0.541104	0.673146	0.699147	0.689366	0.598642	0.673619	0.6619	0.560851		0.58623	0.0901283		0.539284	0.544944	0.529291	0.743869	0.752362	0.762756	0.77323	0.7395	0.549396	0.542387		0.647702	0.112898
282		0.607546	0.670372	0.622773	0.62206	0.56968	0.685446	0.710782	0.639396	0.639245	0.649192	0.677073	0.610572		0.642011	0.0391871		0.472672	0.493453	0.463942	0.490268	0.561844	0.645607	0.710475	0.684485	0.619136	0.68114	0.661076	0.562161		0.587188	0.0910236		0.54751	0.55336	0.534039	0.755902	0.746588	0.761194	0.770825	0.753104	0.539925	0.519459		0.648191	0.115736
285		0.607823	0.668356	0.617096	0.622483	0.568564	0.679332	0.705849	0.615424	0.651317	0.650612	0.671017	0.611239		0.639093	0.0384719		0.472672	0.491625	0.466514	0.492329	0.559845	0.693209	0.702583	0.699069	0.641235	0.673267	0.671917	0.567079		0.594279	0.0957927		0.528143	0.551435	0.531512	0.752242	0.741306	0.772892	0.76876	0.757579	0.554523	0.525315		0.648371	0.116814
288		0.595628	0.664239	0.608395	0.62279	0.564775	0.693531	0.72451	0.625988	0.649305	0.657107	0.660184	0.620524		0.640581	0.0435641		0.476372	0.489197	0.462492	0.491413	0.561719	0.665919	0.697051	0.691084	0.624691	0.685546	0.669498	0.564507		0.589957	0.0927332		0.532483	0.547512	0.528984	0.748444	0.744127	0.764145	0.774878	0.767805	0.566252	0.542207		0.651684	0.114802
291		0.610104	0.670435	0.618042	0.619169	0.567751	0.676505	0.709352	0.627355	0.642354	0.652451	0.671955	0.617004		0.640207	0.0381006		0.483555	0.493453	0.466701	0.501259	0.54985	0.652087	0.697703	0.689216	0.636049	0.696475	0.665753	0.568341		0.591703	0.090589		0.532677	0.551934	0.528471	0.752128	0.752789	0.769441	0.774215	0.752922	0.563993	0.52455		0.650312	0.116699
294		0.60226	0.660624	0.608366	0.618775	0.569298	0.686958	0.710711	0.642757	0.618895	0.651031	0.664875	0.622588		0.638095	0.0392634		0.476106	0.503356	0.462164	0.497596	0.542854	0.680872	0.704485	0.688824	0.617037	0.692186	0.673082	0.574958		0.592793	0.0938671		0.524322	0.545777	0.532092	0.750892	0.749475	0.780836	0.761279	0.740504	0.554175	0.53473		0.647408	0.11582
297		0.595299	0.658273	0.607975	0.614994	0.564628	0.662963	0.712212	0.617567	0.627675	0.655384	0.662573	0.6431		0.63522	0.0387799		0.477969	0.49569	0.464503	0.487062	0.535732	0.643863	0.695571	0.69241	0.619383	0.693655	0.66672	0.574246		0.587234	0.0919093		0.512987	0.542353	0.523245	0.749108	0.745932	0.773999	0.77198	0.742056	0.546789	0.523559		0.643201	0.120351
300		0.598239	0.653885	0.611575	0.616206	0.567477	0.678478	0.727656	0.627096	0.616654	0.642046	0.66044	0.610814		0.634214	0.0419071		0.485248	0.50401	0.477692	0.518205	0.548851	0.637632	0.699852	0.68786	0.624815	0.692068	0.678798	0.571172		0.59385	0.0860406		0.508194	0.539167	0.530623	0.757115	0.752625	0.76879	0.769196	0.757487	0.54427	0.532523		0.645999	0.12172
		1.01125	1.00936	1.01255	1.01313	1.01102	0.992396	0.998093	1.01274	1.01703	1.01283	1.01942	1.01208		1.01016	0.00755957		1.01852	1.00616	1.01222	1.00435	1.00529	1.01907	1.02182	1.01057	1.00021	1.01894	1.0004	1.00457		1.01017	0.0077788		0.991601	1.01004	1.00485	0.996584	1.00591	1.0042	1.00391	1.01564	1.0115	0.997177		1.00414	0.0073619
		0.644782	0.637931	0.646243	0.646183	0.596724	0.671641	0.683874	0.726712	0.71642	0.758431	0.746219	0.724501		0.683305	0.0506386		0.375703	0.475102	0.457269	0.490573	0.457396	0.722866	0.721997	0.710479	0.675514	0.70944	0.583623	0.559541		0.578292	0.126025		0.553317	0.632218	0.620495	0.743167	0.759186	0.773124	0.781311	0.766131	0.592609	0.530405		0.675196	0.0990356
		-0.366464	-0.371434	-0.366311	-0.366946	-0.414291	-0.320756	-0.314219	-0.286031	-0.300607	-0.254404	-0.2732	-0.287575		-0.326853	0.0491647		-0.642813	-0.531054	-0.554953	-0.513778	-0.547893	-0.296199	-0.299819	-0.300087	-0.324691	-0.309499	-0.416777	-0.445027		-0.431883	0.124217		-0.438284	-0.377822	-0.384355	-0.253416	-0.246719	-0.23108	-0.222597	-0.249513	-0.41889	-0.466772		-0.328945	0.096703
[truncated: 40 more columns]

## Sheet: Fig6f
		Fig6f left						Fig6f right
		YFP		WT SLC26A7		mutant SLC26A7		YFP		WT SLC26A7		mutant SLC26A7																					-0.557812	-0.404144	-0.379004
		0.366464		0.642813		0.438284		0.053404		0.0827761		0.116537																					-0.308477	-0.240447	-0.315317
		0.371434		0.531054		0.377822		0.094774		0.0905185		0.0867377																					-0.391951	-0.448695	-0.283514
		0.366311		0.554953		0.384355		0.113725		0.0845362		0.093088
		0.366946		0.513778		0.253416		0.100721		0.123539		0.14013
		0.414291		0.547893		0.246719		0.0757096		0.108908		0.090071
		0.320756		0.296199		0.23108		0.0788878		0.0912473		0.113963
		0.314219		0.299819		0.222597		0.141131		0.146857		0.153556
		0.286031		0.300087		0.249513		0.0691202		0.11119		0.092717
		0.300607		0.324691		0.41889		0.0721768		0.121233		0.0224809
		0.254404		0.309499		0.466772		0.0523398		0.0826223		0.205471
		0.2732		0.416777				0.0647868		0.136902
		0.287575		0.445027						0.115142
										0.145423
